# Supplementary material for: Origin of rebound virus in chronically SIV-infected Rhesus monkeys following treatment discontinuation
Source: Nat Commun. 2020 Oct 27;11:5412. doi: 10.1038/s41467-020-19254-2 (PMC7591481; doi:10.1038/s41467-020-19254-2)
Supplement: Supplementary file 3 — Source Data [file 41467_2020_19254_MOESM3_ESM.xlsx]

## Sheet: Fig 1a
Week	wk0	wk4	wk8	wk12	wk16	wk20	wk24	wk28	wk32	wk36	wk40	wk44	wk50	wk56	wk58	wk60		wk64d0	wk64d1	wk64d2	wk66d0	wk66d1	wk66d2	wk68d0	wk68d1	wk68d2	wk70d0	wk70d1	wk70d2	wk72d0	wk72d1	wk72d2	wk74d0	wk74d1	wk74d2	wk80d0	wk80d1	wk80d2	wk82d0	wk82d1	wk82d2	wk84d0	wk84d1	wk84d2	wk86d0	wk86d1	wk86d2	wk88
KPN	527	50	50	50	50	50	50	50	50	50	50	50	50	50	50	50		50	50	50	50	50	50	50	50	50	50	50	50	50	50	50	50	50	50	50	50	50	50	50	50	50	50	50	50	50	50	50
GA43	12604	50	50	50	50	50	50	50	50	50	50	50	50	50	50	50		50	50	50	50	50	50	50	50	50	50	50	50	50	50	50	50	50	50	50	50	50	50	50	50	50	50	50	50	50	50	50
DEAE	463	50	50	50	50	50	50	50	136	50	50	50	50	50	50	50		50	50	50	50	50	50	50	50	50	50	50	50	50	50	50	50	50	50	50	50	50	50	50	50	50	50	50	50	50	50	50
KI6	740467	656	50	50	50	50	50	50	50	50	50	50	50	50	50	50		50	50	50	50	50	50	50	50	50	50	50	50	50	50	50	50	50	50	50	50	50	50	50	50	50	50	50	50	50	50	50
MCI	26451	50	50	50	50	50	50	50	50	50	50	50	50	50	50	50		50	50	50	50	50	50	50	50	50	50	50	50	50	50	50	50	50	50	50	50	50	50	50	50	50	50	50	50	50	50	50
DEEI	117869	50	269	50	50	137	50	50	50	50	50	50	50	50	50	50		50	50	50	50	50	50	50	50	50	50	50	50	50	50	50	1236	2782	596	50	50	50	50	50	50	50	50	50	50	50	50	50
DEL5	104752	564	601	50	50	50	137	126	50	146	50	50	50	50	50	50		50	50	50	50	50	50	50	50	50	50	50	50	50	50	50	50	50	50	50	50	50	50	50	50	50	302	50	50	50	50	50
Median	26451	50	50	50	50	50	50	50	50	50	50	50	50	50	50	50		50	50	50	50	50	50	50	50	50	50	50	50	50	50	50	50	50	50	50	50	50	50	50	50	50	50	50	50	50	50	50
																																																50
DEG2	4637	50	50	50	50	50	50	50	50	50	50	50	50	50	50	50		50	50	50	50	50	50	50	50	50	50	50	50	50	50	50	50	50	50	50	50	50	50	50	50	50	50	50	50	50	50	50
PII	2687409	199	682	938	161	50	50	50	50	50	233	50	50	50	50	50		50	50	50	50	50	50	50	50	50	50	50	50	50	50	50	50	50	50	50	50	50	50	50	50	50	50	50	50	50	50	50
PZB	2848545	367	661	50	50	50	50	76	102	120	50	50	50	50	50	50		446	50	93	50	326	498	50	399	196	706	730	50	50	50	50	50	221	446	50	50	50	50	50	50	283	637	714	50	50	50	50
PZX	116993	871	191	166	50	50	50	50	50	50	50	50	50	50	50	50		50	50	50	50	50	50	50	50	50	50	50	50	50	50	50	50	50	50	50	50	50	50	50	50	50	50	50	50	50	50	50
DEAB	601620	147	268	521	50	154	137	278	460	50	50	50	50	50	50	5498		459	279	147	50	50	50	50	50	50	50	50	50	50	50	50	50	50	50	50	50	50	50	50	50	50	50	50	50	50	50	550
Median	601620	199	268	166	50	50	50	50	50	50	50	50	50	50	50	50		50	50	50	50	50	50	50	50	50	50	50	50	50	50	50	50	50	50	50	50	50	50	50	50	50	50	50	50	50	50	50
DEKW	9170	50	50	50	50	50	124	50	50	50	50	50	50	50	50	225		50	50	50	50	50	50	50	50	50	50	50	50	50	50	50	50	50	50	50	50	50	50	50	50	50	50	50	50	50	50	50
DEP0	560347	784	47954	4722	202	179	50	50	50	50	50	50	50	50	50	50		1461	291	50	50	50	50	50	50	50	948	1766	894	50	50	470	50	50	50	50	50	186	50	50	50	50	50	325	50	50	582	50
KIC	1841817	218	829	657	50	75	126	50	50	130	50	50	50	50	50	50		50	50	50	283	50	50	193	50	50	50	50	50	50	50	50	50	50	50	50	50	50	50	50	50	50	50	50	1517	1779	1072	50
GB97	5290	50	50	50	50	50	50	50	50	50	50	50	50	50	50	50		50	50	50	50	50	50	50	50	50	50	50	50	50	50	50	50	50	50	50	50	50	50	50	50	50	302	50	50	50	50	50
Median	284758	109	415	329	50	50	62	50	50	50	50	50	50	50	50	50		50	50	50	50	50	50	50	50	50	50	50	50	50	50	50	50	50	50	50	50	50	50	50	50	50	50	50	50	50	50	50

## Sheet: Fig 1b
	PBMC				LNMC
Weeks	56	74	88		56	74	88
KPN	3	121	101		3	3	145
GA43	410	74	3		171	4162	81
DEAE	145	3	3		156	3	105
KI6	445	279	120		1044	808	882
MCI	110	3	120		173	226	115
DEEI	1495	2156	133		1001	910	956
DEL5	992	801	207		1129	323	1087
Median	410	121	120		173	323	145
DEG2	218	220	358		197	124	374
PII	1458	81	3897		1174	707	413
PZB	906	746	635		8193	1083	828
PZX	2645	1604	640		2185	1908	1964
DEAB	691	87	215		756	408	413
Median	906	220	635		1174	707	413
DEKW	309	281	200		688	241	340
DEP0	1395	1144	724		1793	740	1576
KIC	822	368	100		260	329	587
GB97	328	88	3		58	70	426
Median	575	324.5	150		474	285	506.5

## Sheet: Fig 2a
	Days	0	3	7	10	14	21	28	42	56
1. KPN		50	50	50	50	50	50	5732	6275	2767
2. GA43		50	50	50	50	50	682407	500261	45525	204493
3. DEAE		50	50	50	50	50	4682	1310	50	50
4. KI6		50	50	50	17110	2391363	151776	106874	139443	643875
5. MCI		50	50	50	17711	1197213	33267	2420	5921	3216
6. DEEI		50	50	50	50	3973	54328	4416	9534	11453
7. DEL5		50	50	50	50	50	30006	8610732	228179	436328
Median		50	50	50	50	50	33267	5732	9534	11453
8. DEG2		50	50	50	311	23478	52163	6778	9429	2586
9. PII		50	50	50	45251	2098792	1945314	420996	329442	719874
10. PZB		50	50	50	18040	1348908	2950580	6262906	418022	623568
11. PZX		50	50	3647	44991	1367051	168845	141155	139755	185517
12. DEAB		50	50	50	7808	596221	1754739	2430167	779882	691251
Median		50	50	50	18040	1348908	1754739	420996	329442	623568
13. DEKW		50	50	50	1008	119063	774735	33809	13830	NA
14. DEP0		50	50	434	2371	175554	299310	36004	19924	15751
15. KIC		50	50	893	252208	18412311	5004267	7116049	2384927	1662631
16. GB97		50	50	50	50	19599	312755	50503	6210	15658
Median		50	50	242	1689.5	147308	543745	43253.5	16877	15751

## Sheet: Fig 2b
	Days to viral rebound
1. KPN	28
2. GA43	21
3. DEAE	21
4. KI6	10
5. MCI	10
6. DEEI	14
7. DEL5	21
Median	21
8. DEG2	10
9. PII	10
10. PZB	10
11. PZX	7
12. DEAB	10
Median	10
13. DEKW	10
14. DEP0	7
15. KIC	7
16. GB97	14
Median	8.5

## Sheet: Fig 3a
	SIV	HIV (1y)
1. KPN	0.004775	0.0116
2. GA43	0.0103957	0.0102
3. DEAE	0.0048588	0.0088
4. KI6	0.0115586
5. MCI	0.007787
6. DEEI	0.0120305
7. DEL5	0.0099101
8. DEG2	0.0082542
9. PII	0.0154877
10. PZB	0.013026
11. PZX	0.0104187
12. DEAB	0.0109138
13. DEKW	0.0119617
14. DEP0	0.0174384
15. KIC	0.00878198
16. GB97	0.00848193
Median	0.0104072

## Sheet: Fig 3b
	SIV	HIV (1y)
1. KPN	0.003158	0.0119
2. GA43	0.005599	0.0092
3. DEAE	0.004315	0.0065
4. KI6	0.009584
5. MCI	0.005586
6. DEEI	0.007541
7. DEL5	0.008596
8. DEG2	0.007268
9. PII	0.013228
10. PZB	0.008589
11. PZX	0.008528
12. DEAB	0.01007
13. DEKW	0.010011
14. DEP0	0.014872
15. KIC	0.008785
16. GB97	0.004339
Median	0.0085585

## Sheet: Fig 4a
	Pre-ART PBMC	ART PBMC	ART LNMC
1. KPN	9.1	NA	25
2. GA43	50	86.4	95.8
3. DEAE	NA	NA	15.4
4. KI6	0	33.3	54.2
5. MCI	0	0	33.3
6. DEEI	9.1	37.5	43.8
7. DEL5	0	8.7	45.8
8. DEG2	0	100	25
9. PII	5.9	25	75
10. PZB	29.2	50	84.6
11. PZX	100	77.8	62.5
12. DEAB	18.2	19.2	75
13. DEKW	NA	12.5	66.7
14. DEP0	10	14.3	50
15. KIC	0	20	55.9
16. GB97	NA	0	33.3
Median	9.1	22.5	52.1
	NA: sequences not available or less than 3 sequences

## Sheet: Fig 4b
	Pre-ART PBMC	ART PBMC	LNMC
1. KPN	0.00453	0.004153	0.003901
2. GA43	0.011149	0.0033975	0.012472
3. DEAE	0.004908	0.009438	0.00477
4. KI6	0.010794	0.010348	0.013059
5. MCI	0.006744	0.006986	0.005575
6. DEEI	0.009739	0.011762	0.009973
7. DEL5	0.008836	0.012359	0.010954
8. DEG2	0.007175	0.010067	0.011182
9. PII	0.013752	0.016067	0.013348
10. PZB	0.012684	0.016209	0.011821
11. PZX	NA	0.013111	0.013024
12. DEAB	0.007776	0.012032	0.013241
13. DEKW	0.00881	0.011031	0.012986
14. DEP0	0.013288	0.016629	0.014777
15. KIC	0.007508	0.009781	0.011314
16. GB97	NA	0.009393	0.010004
Median	0.008823	0.0106895	0.0115675
	NA: sequences not available

## Sheet: Fig 5
	PBMC	LNMC
1. KPN	0.00535	0.00523
2. GA43	0.01245	0.00661
3. DEAE	0.00589	0.00318
4. KI6	0.01049	0.01021
5. MCI	0.00842	0.0095
6. DEEI	0.01037	0.01029
7. DEL5	0.01511	0.0163
8. DEG2	0.01041	0.00937
9. PII	0.01523	0.01534
10. PZB	0.01094	0.01249
11. PZX	0.01052	0.00981
12. DEAB	0.01093	0.01147
13. DEKW	0.01139	0.01074
14. DEP0	0.01363	0.01334
15. KIC	0.00927	0.00995
16. GB97	0.00675	0.00701
Median	0.010505	0.01008

## Sheet: Fig 6
	PBMC vs Initial Rebound	LNMC vs Initial Rebound	Initial Rebound vs Post-peak virus
1. KPN	0	0	0
2. GA43	0	0	26.7
3. DEAE	0	0	0
4. KI6	0	0	26.9
5. MCI	0	0	4.3
6. DEEI	0	0	40
7. DEL5	0	0	0
8. DEG2	0	0	12.5
9. PII	4	0	57.6
10. PZB	0	0	59.3
11. PZX	0	0	10.7
12. DEAB	0	0	18.8
13. DEKW	20	0	88.9
14. DEP0	20	20	22.2
15. KIC	0	0	18.2
16. GB97	0	0	10.8
Median	0	0	18.5

[truncated: 4 more sheets: Sup 2a, Sup 2b, Sup 3a, Sup 3b]
